# Supplementary material for: Primary Exposure to SARS-CoV-2 via Infection or Vaccination Determines Mucosal Antibody-Dependent ACE2 Binding Inhibition
Source: J Infect Dis. 2023 Sep 7;229(1):137–46. doi: 10.1093/infdis/jiad385 (PMC10786246; doi:10.1093/infdis/jiad385)
Supplement: jiad385_Supplementary_Data [file jiad385_supplementary_data.zip]

Archive with 9 entries (9 files):
- Figures_SUPP-05.eps
- Figures_SUPP-06.eps
- Figures_SUPP7-11.eps
- Table_S1.docx
- 20230830_supplementarylegends.docx
- Figures_SUPP-01.eps
- Figures_SUPP-02.eps
- Figures_SUPP-03.eps
- Figures_SUPP-04.eps
